# Supplementary material for: Synthesis and Antiproliferative Evaluation of 3-Chloroazetidin-2-ones with Antimitotic Activity: Heterocyclic Bridged Analogues of Combretastatin A-4
Source: Pharmaceuticals (Basel). 2021 Oct 31;14(11):1119. doi: 10.3390/ph14111119 (PMC8624998; doi:10.3390/ph14111119)
Supplement: Supplementary file 1 [file pharmaceuticals-14-01119-s001.zip]

Archive with 1 entries (1 files):
- pharmaceuticals-1441951-supplementary.pdf
